# Supplementary material for: Estrogen Receptor-α36 Mediates EGFR-SGK1 Signaling-Related Erk Activation in Gastric Cancer
Source: Cells. 2026 Apr 26;15(9):787. doi: 10.3390/cells15090787 (PMC13162801; doi:10.3390/cells15090787)
Supplement: Supplementary file 1 [file cells-15-00787-s001.zip]

Archive with 1 entries (1 files):
- cells-4238380-supplementary.pdf
